# Supplementary material for: Dasatinib Inhibits Basal B Breast Cancer Through ETS1-Mediated Extracellular Matrix Remodeling
Source: Biomedicines. 2025 Nov 26;13(12):2888. doi: 10.3390/biomedicines13122888 (PMC12730708; doi:10.3390/biomedicines13122888)
Supplement: Supplementary file 1 [file biomedicines-13-02888-s001.zip]

Archive with 6 entries (6 files):
- Supplement Figure S1.png
- Supplementary Figure S1.pdf
- Supplementary Figure S2.pdf
- Supplementary Figure S2.tif
- Supplementary Table S1. The information on 140 drugs.xlsx
- Supplementary Table S2. GDSC2 275 drug list information.xlsx
