# Supplementary material for: Dasatinib Inhibits Basal B Breast Cancer Through ETS1-Mediated Extracellular Matrix Remodeling
Source: Biomedicines. 2025 Nov 26;13(12):2888. doi: 10.3390/biomedicines13122888 (PMC12730708; doi:10.3390/biomedicines13122888)
Supplement: Supplementary file 1 [file biomedicines-13-02888-s001.zip › Supplementary Table S1. The information on 140 drugs.xlsx]

## Sheet: Sheet1
NO	Drugs	Brand	Cat. #	SYNONYMS	TARGET	TARGET_PATHWAY
1	Dasatinib	Selleckchem	S1021	BMS-354825-03, BMS-354825, Sprycel	ABL, SRC, Ephrins, PDGFR, KIT	RTK signaling
2	Lapatinib	Selleckchem	S1028/25mg	Tykerb, Tyverb	EGFR, ERBB2	RTK signaling
3	Bortezomib	BOC Sciences	#179324-69-7/1g	PS-341, LDP-341, Velcade	Proteasome	Protein stability and degradation
4	Docetaxel	Selleckchem	S1148/10mg	RP-56976, Taxotere	Microtubule stabiliser	Mitosis
5	Paclitaxel	Selleckchem	S1150/10mg	BMS-181339-01, Taxol, Onxol, Paxene, Praxel, Abraxane	Microtubule stabiliser	Mitosis
6	Carmofur	Selleckchem	S1289/50mg	HCFU, Mifturol, Yamfur	Thymidylate synthase, Dihydropyrimidine dehydrogenase	Pyrimidine metabolism
7	Vinorelbine	Selleckchem	S4269/10mg	vinorelbine tartrate, Navelbine, Exelbine	Microtubule destabiliser	Mitosis
8	Nilotinib	Selleckchem	S1033/25mg	Tasigna, AMN 107	ABL	ABL signaling
9	Cladribine	Selleckchem	S1199/1g	2-CdA, Leustatin, Litak	DNA polymerase	Purine metabolism, Apoptosis
10	Cytarabine	Selleckchem	S1648/50mg	Ara-Cytidine, Arabinosyl Cytosine, U-19920	Antimetabolite	Pyrimidine metabolism
11	Ponatinib	Selleckchem	S1490/10mg	AP24534, AP-24534, KIN001-192, Iclusig	ABL, PDGFRA, VEGFR2, FGFR1, SRC, TIE2, FLT3	RTK signaling, ABL signaling
12	Clofarabine	Selleckchem	S1218/10mg	Clolar, Evoltra	DNA polymerase, Ribonucleotide reductase	Purine metabolism, DNA replication
13	Doxorubicin	Selleckchem	S1208/10mg	Doxil, Rubex, Adriamycin, Adriablastin, Doxorubicine	Anthracycline	DNA replication
14	Tamoxifen	Selleckchem	S1238	Nolvadex, Soltamox, Zynoplex, ICI-46474, Kessar	ESR1	Hormone-related
15	Amuvatinib	Selleckchem	S1244/25mg	MP470, MP 470, MP-470	KIT, PDGFRA, FLT3	RTK signaling
16	Teniposide	J&K	563738/1g	Vumon	Topoisomerase II	DNA replication
17	Imatinib	Selleckchem	S1026	Gleevec, STI-571	ABL, KIT, PDGFR	RTK signaling, ABL signaling
18	Dovitinib	Selleckchem	S1018/10mg	TKI258, CHIR-258	FGFR, VEGFR, PDGFR	RTK signaling
19	Cantharidin	Sigma	C7632/100mg	Cantharides Camphor	PP1, PP2A	Cell signaling
20	Neratinib	Selleckchem	S2150/5mg	HKI-272, Nerlynx	EGFR, HER2, HER4	RTK signaling
21	Topotecan	Selleckchem	S1231/50mg	Hycamtin	TOP1	DNA replication
22	Danusertib	Selleckchem	S1107/25mg	PHA-739358	Aurora A, Aurora B, Aurora C, ABL	Cell cycle, kinases
23	Vorinostat	Selleckchem	S1047/1g	Zolinza, SAHA, suberanilohydroxamic acid, suberoylanilide hydroxamic acid, MK-0683	HDAC inhibitor Class I, IIa, IIb, IV	Chromatin histone acetylation
24	Itraconazole	Selleckchem	S2476/100mg	Sporanox, Onmel	Lanosterol 14α-demethylase (CYP51A1)	Sterol synthesis, funal ergosterol synthesis
25	Epirubicin	J&K	194237/100mg	Ellence, Farmorubicin, IMI-28	Anthracycline	DNA replication
26	Saracatinib	Selleckchem	S1006/10mg	AZD0530, AZD-0530, AZ-10353926	ABL, SRC	Other, kinases
27	Cisplatin	Selleckchem	S1166	cis-Diammineplatinum(II) dichloride, Platinol, CIS-DDP	DNA crosslinker	DNA replication
28	Vandetanib	Selleckchem	S1046/25mg	ZD6474, Caprelsa	VEGFR, EGFR, RET	RTK signaling
29	Crizotinib	Selleckchem	S1068/25mg	Xalkori, PF2341066, PF-2341066, PF 2341066	MET, ALK, ROS1	RTK signaling
30	Bosutinib	Selleckchem	S1014/10mg	SKI-606, Bosulif	SRC, ABL, TEC	Other, kinases
31	Dacomitinib	Selleckchem	S2727/25mg	PF-00299804, Vizimpro	EGFR, HER2, HER4	RTK signaling
32	Etoposide	Selleckchem	S1225/100mg	Etopophos, Vepesid, Eposin, VP-16	TOP2	DNA replication
33	Sunitinib	MCE	HY-10255A	Sutent, Sunitinib Malate, SU-11248	PDGFR, KIT, VEGFR, FLT3, RET, CSF1R	RTK signaling
34	Regorafenib	Selleckchem	S1178/5mg	Stivarga, BAY 73-4506	VEGFR, TIE2, KIT, RET, RAF	RTK signaling, MAPK signaling
35	Masitinib	Selleckchem	S1064/10mg	AB1010, Masivet	KIT, PDGFRA, PDGFRB	RTK signaling
36	Artemether	Selleckchem	S2264/10mg	Paluther, Artemether Lumefantrine	pfATP6(Plasmodium), TGF-β/Smad	Other
37	Melengestrol	Selleckchem	E0742	MGA	Progesterone receptor (agonist)	Hormone-related
38	Vatalanib	Selleckchem	S1101/10mg	PTK787, ZK 222584	VEGFR, PDGFR, c-KIT	RTK signaling
39	Genistein	Selleckchem	S1342/25mg	GCP, 4',5,7-Trihydroxyisoflavone	Tyrosine kinase, Aromatase, Topoisomerase II	Multiple
40	Flutamide	Selleckchem	S1908/100mg	Eulexin, Drogenil, Flucinom	Androgen receptor	Hormone-related
41	Mitotane	Selleckchem	S1732/50mg	Lysodren, Chloditan	Mitochondria, Adrenal cortex	Steroid synthesis
42	Bleomycin	Selleckchem	S1214/25mg	Blenoxane	dsDNA break induction	DNA replication
43	Busulfan	Selleckchem	S1692/50mg	Myleran, Busilvex	DNA alkylating agent	DNA replication
44	Fulvestrant	Selleckchem	S1191/25mg	Faslodex, ICI-182780	ESR	Hormone-related
45	Erlotinib Hcl	MCE	HY-50896	Tarceva, OSI-774, CP-358774	EGFR	EGFR signaling
46	Ftorafur	Selleckchem	S1300/10mg	FT-207, Tegafur, Futraful	Thymidylate synthase (after metabolism to 5-FU)	Pyrimidine metabolism
47	Pioglitazone	Selleckchem	S2590/10mg	Actos, Glustin, Zactos	PPARγ	Glucose metabolism
48	Nelarabine	Selleckchem	S1213/5mg	Atriance, Arranon	DNA (after metabolism to ara-GTP)	DNA replication
49	Bicalutamide	Selleckchem	S1190	ICI-176334, Casodex, Cosudex, ICI 176334	AR	Hormone-related
50	Cinacalcet	Selleckchem	S1260/10mg	Sensipar, Mimpara	Calcium-sensing receptor (CaSR)	Calcium signaling
51	Linagliptin	Selleckchem	S3031/5mg	Tradjenta, Ondero	Dipeptidyl peptidase-4 (DPP-4)	Glucose metabolism
52	Mercaptopurine	Selleckchem	S1305/50mg	6-MP, Purinethol	Purine metabolism (multiple enzymes)	Purine metabolism
53	Lenalidomide	Selleckchem	S1029/50mg	CDC-501, CC-5013, Revlimid	CRBN	Protein stability and degradation
54	Estramustine	Sigma	E0407/5mg	Emcyt, Estracyt	Microtubule-associated protein, Estrogen receptor	Mitosis, Hormone-related
55	Methacycline	Selleckchem	S2527/50mg	Rondomycin	30S ribosomal subunit	Protein synthesis
56	Phenylbutazone	Selleckchem	S1654/50mg	Butazolidin	COX-1, COX-2	Inflammation
57	Carbazochrome	Selleckchem	S3000/50mg	Adrenochrome monosemicarbazone, Adona	Reduces capillary permeability	Other
58	Chloroquine	Selleckchem	S4157/50mg	Aralen, Nivaquine	Lysosome acidification (Autophagy inhibitor)	Other
59	Pomalidomide	Selleckchem	S1567/5mg	Pomalyst, Imnovid, CC-4047	CRBN	Protein stability and degradation
60	Temocapril	Selleckchem	S2099/10mg	Acecol, Temoprel	Angiotensin-converting enzyme (ACE)	Renin-angiotensin system
61	Gefitinib	MCE	HY-50895	ZD-1839, Iressa	EGFR	EGFR signaling
62	Letrozole	Selleckchem	S1235/25mg	Femara	Aromatase	Hormone-related
63	Oxaliplatin	Selleckchem	S1224/50mg	Eloxatin	DNA alkylating agent	DNA replication
64	Famciclovir	Selleckchem	S2467/50mg	Famvir	Viral DNA polymerase (after metabolism to penciclovir)	Viral replication
65	Bindarit	Selleckchem	S3032/5mg	2-Methyl-2-[[1-(phenylmethyl)-1H-indazol-3yl]methoxy]propanoic acid	MCP-1 (CCL2) synthesis	Inflammation
66	Nilvadipine	Selleckchem	S2721/10mg	Escor, Nivadil	L-type calcium channel	Calcium signaling
67	Everolimus	Selleckchem	S1120/10mg	Afinitor, Zortress, RAD001	MTOR	PI3K/MTOR signaling
68	Olaparib	Selleckchem	S1060/25mg	AZD2281, KU0059436, Lynparza	PARP1, PARP2	Genome integrity
69	Tretinoin	Selleckchem	S1653/50mg	ATRA, Vesanoid, Renova, Atralin, Tretin-X, Avita	Retinoic acid	Other
70	Temsirolimus	Selleckchem	S1044/10mg	CCI-779, Torisel	MTOR	PI3K/MTOR signaling
71	Zoledronic Acid	Selleckchem	S1314/25mg	Zometa, Reclast, Aclasta	Farnesyl pyrophosphate synthase (FPPS)	Bone metabolism
72	Vemurafenib	Selleckchem	S1267/10mg	Zelboraf, PLX4032, RG7204	BRAF (V600E)	MAPK signaling
73	Carboplatin	Selleckchem	S1215/50mg	Paraplatin	DNA alkylating agent	DNA replication
74	Nelfinavir	Selleckchem	S4282	Viracept	HIV-1 protease	Viral replication
75	Procarbazine	Selleckchem	S1995/50mg	Matulane, Natulan	DNA alkylating agent (after metabolism)	DNA replication
76	Phenylbutyric Acid	Selleckchem	S4288/50mg	Buphenyl, Ammonaps	Nitrogen disposal/Ammonia scavenging	Urea cycle
77	Streptozotocin	Selleckchem	S1312/50mg	Zanosar	DNA alkylating agent (specifically targets pancreatic β-cells)	DNA replication
78	Irinotecan	Selleckchem	S1198/100mg	Camptosar, (+)-Irinotecan, Irinotecanum, irinotecan hydrochloride	TOP1	DNA replication
79	Lomustine	Selleckchem	S1840/10mg	CCNU, CeeNU	DNA alkylating agent	DNA replication
80	Axitinib	Selleckchem	S1005/50mg	AG-13736, Inlyta	PDGFR, KIT, VEGFR	RTK signaling
81	Lonidamine	Selleckchem	S2610/5mg	Doridamina, Dica	Mitochondrial hexokinase, lactate dehydrogenase	Glycolysis
82	Altretamine	Selleckchem	S1278/10mg	Hexalen, Hexastat	DNA crosslinker	DNA replication
83	Tolbutamide	Selleckchem	S2443/50mg	Orinase, Rastinon	ATP-sensitive potassium channel (KATP) in pancreatic β-cells	Insulin secretion
84	Flunarizine	Selleckchem	S2030/50mg	Sibelium	T-type and L-type Calcium channels	Calcium signaling
85	DAPT (GSI-IX)	Selleckchem	S2215/25mg	GSI-IX	Gamma-secretase	Notch signaling
86	Lincomycin	Selleckchem	S2479/50mg	Lincocin	50S ribosomal subunit	Protein synthesis
87	Lamotrigine	Selleckchem	S3024/10mg	Lamictal, Lamitor	Voltage-gated sodium channels	Neuronal signaling
88	Esomeprazole Sodium	Selleckchem	S2233/25mg	Nexium	H+/K+ ATPase (proton pump)	Acid secretion
89	Miltefosine	Selleckchem	S3056/100mg	Impavido, Miltex	Cell membrane (alkylphosphocholine analog)	Other
90	Enzalutamide	Selleckchem	S1250	Xtandi, MDV3100	Androgen receptor	Hormone-related
91	Formestane	Selleckchem	S2208/50mg	Lentaron	Aromatase	Hormone-related
92	Atazanavir Sulfate	Selleckchem	S1457/5mg	Reyataz	HIV-1 protease	Viral replication
93	Ifosfamide	Selleckchem	S1302/25mg	Ifex, Holoxan	DNA alkylating agent	DNA replication
94	Histamine dihydrochloride	Selleckchem	S4118/50mg	Ergotamine, Ceplene	Histamine H1, H2, H3, H4 receptors	Inflammation, Immune response
95	Doxifluridine	Selleckchem	S2045/25mg	5'-DFUR, Furtulon	Thymidylate synthase (after metabolism to 5-FU)	Pyrimidine metabolism
96	Vismodegib	Selleckchem	S1082/5mg	GDC0449, Erivedge	SMO	Other
97	Ancitabine	Sigma	A8598/1g	Cyclocytidine	DNA polymerase (after conversion to ara-C)	DNA replication
98	Tetrabromo azabenzimidazole (TBB)	Sigma	T0826	TBBPA, TBBA	ATP-competitive inhibitor of casein kinase 2 (CK2)	DNA replication,aptosis
99	Moroxydine	Selleckchem	S2486/50mg	ABOB, Virustat, Fludeton	IMPDH (antiviral)	Viral replication (broad-spectrum)
100	10-DAB (10-Deacetylbaccatin)	Selleckchem	S2409/5mg	10-DAB	Paclitaxel precursor (not a drug itself)	Not applicable
101	Azithromycin	Selleckchem	S1835/25mg	Zithromax, Azithrocin, Sumamed	50S ribosomal subunit	Protein synthesis
102	Eltrombopag	Selleckchem	S2229/25mg	Promacta, Revolade	Thrombopoietin receptor (TPO-R)	Hematopoiesis
103	Clorsulon	Selleckchem	S2613/50mg	Curatrem, Ivomec Plus	Fumarate reductase (in parasites)	Parasite energy metabolism
104	Mechlorethamine	Selleckchem	S4252/50mg	Mustargen, Nitrogen mustard, Chlormethine	DNA alkylating agent	DNA replication
105	Pazopanib	Selleckchem	S1035/10mg	Votrient	CSF1R, KIT, PDGFRA, PDGFRB	RTK signaling
106	AZD2461	Selleckchem	S7029/25mg		PARP1, PARP2, PARP3	Genome integrity
107	Tofacitinib	Selleckchem	S5001/10mg	Xeljanz, CP-690550	JAK1, JAK2, JAK3	JAK-STAT signaling
108	Chlorambucil	Selleckchem	S4288/50mg	Leukeran	DNA alkylating agent	DNA replication
109	Arsenic Trioxide	Sigma	A1010	Trisenox	PML-RARα, Mitochondria	Apoptosis, Differentiation
110	Cyclophosphamide	Selleckchem	S2057/50mg	Cytoxan, Endoxan, Neosar	DNA alkylating agent (after metabolism)	DNA replication
111	Azaguanine-8	Selleckchem	S4194/50mg	8-Azaguanine	Purine metabolism	Purine metabolism
112	Pemetrexed Disodium	Selleckchem	S7785/50mg	Alimta	Thymidylate synthase, Dihydrofolate reductase, Glycinamide ribonucleotide formyltransferase	Folate metabolism
113	Carmustine	Sigma	C0400/25mg	BCNU, BiCNU, Gliadel	DNA alkylating agent, Crosslinks DNA	DNA replication
114	Toremifene	LKT labs	T5769/500mg	Fareston, Acapodene	Estrogen receptor	Hormone-related
115	Azacitidine	Selleckchem	S1782/50mg	Vidaza, 5-Azacytidine	DNA methyltransferase	DNA methylation
116	2-Methoxyestradiol	Selleckchem	S1233/10mg	2-MeOE2	Tubulin, HIF-1α	Mitosis, Angiogenesis
117	Naloxone Hcl	Selleckchem	S3066/50mg	Narcan, Evzio	Opioid receptor antagonist	Neurotransmission
118	Sulindac	Selleckchem	S2007/50mg	Clinoril, Aflodac	COX-1, COX-2	Inflammation
119	Ruxolitinib	Selleckchem	S1378/5mg	INCB-18424, Ruxolitinib Phosphate, Jakafi	JAK1, JAK2	Other, kinases
120	Sorafenib	MCE	HY-10201	Nexavar, 284461-73-0, BAY 43-9006	PDGFR, KIT, VEGFR, RAF	RTK signaling
121	Aspirin	Selleckchem	S3017/50mg	Acetylsalicylic acid, ASA	COX-1, COX-2	Inflammation
122	Rosiglitazone	Selleckchem	S2556/25mg	Avandia	PPARγ	Glucose metabolism
123	Bepotastine Besilate	Selleckchem	S3037/10mg	Talion, Bepreve	Histamine H1 receptor	Inflammation, Allergy
124	Tolnaftate	Selleckchem	S2058/50mg	Tinactin, Aftate, Tonoftal	Squalene epoxidase (in fungi)	Fungal sterol synthesis
125	Dacarbazine	Selleckchem	S1221/50mg	DTIC, Deticene	DNA alkylating agent (after metabolism)	DNA replication
126	Cabozantinib	Selleckchem	S1119	BMS-907351, XL-184, Cometriq	VEGFR, MET, RET, KIT, FLT1, FLT3, FLT4, TIE2, AXL	RTK signaling
127	Fludarabine	Selleckchem	S1491/10mg	Fludara	Antimetabolite	DNA replication
128	Afatinib	Selleckchem	S1011/5mg	BIBW2992, Tovok, Gilotrif	EGFR, ERBB2	EGFR signaling
129	Diethylstilbestrol	Selleckchem	S1859/10mg	DES, Stilboestrol	Estrogen receptor	Hormone-related
130	Proadifen	Sigma	P1061/100mg	SKF-525A	Cytochrome P450 enzyme inhibitor	Drug metabolism
131	Bendamustine	Selleckchem	S3037/10mg	Treanda, Ribomustin, Levact, SyBendamustine	DNA alkylating agent, Purine analog	DNA replication, Purine metabolism
132	Methazolamide	Selleckchem	S1237/25mg	Neptazane	Carbonic anhydrase	Other
133	Abiraterone Acetate	Selleckchem	S2246/5mg	Zytiga	CYP17A1	Steroid synthesis
134	Capecitabine	Selleckchem	S1156/50mg	Xeloda	Thymidylate synthase (after metabolism to 5-FU)	Pyrimidine metabolism
135	Anastrozole	Selleckchem	S1188/10mg	Arimidex	Aromatase	Hormone-related
136	5-Fluorouracil	Selleckchem	S1209	5-FU, Adrucil, Efudex	Antimetabolite (DNA & RNA)	Other
137	Floxuridine	Selleckchem	S1299/50mg	FUDR, 5-FUDR	Thymidylate synthase (after metabolism)	Pyrimidine metabolism
138	Gemcitabine	Selleckchem	S1149/25mg	Gemzar, dFdC	Antimetabolite, Ribonucleotide reductase	DNA replication
139	Methotrexate	Selleckchem	S1210	Abitrexate, Amethopterin, Rheumatrex, Trexall, Folex	Antimetabolite	DNA replication
140	Mitoxantrone	Selleckchem	S1889/50mg	Novantrone, Onkotrone	TOP2	DNA replication
