# Supplementary material for: Dasatinib Inhibits Basal B Breast Cancer Through ETS1-Mediated Extracellular Matrix Remodeling
Source: Biomedicines. 2025 Nov 26;13(12):2888. doi: 10.3390/biomedicines13122888 (PMC12730708; doi:10.3390/biomedicines13122888)
Supplement: Supplementary file 1 [file biomedicines-13-02888-s001.zip › Supplementary Table S2. GDSC2 275 drug list information.xlsx]

## Sheet: 275 drug list
NO.	Pathways	Drug list (275)
34	Unclassified	123138,123829,150412,50869,615590,630600,667880,720427,729189,741909,743380,765771,776928,Acetalax,BEN,Dihydrorotenone,Elephantin,Gallibiscoquinazole,HKMTI-1-005,L-Oxonoreleagnine,LMB_AB2,Mycophenolic acid,N25720-51-A1,N27922-53-1,N29087-69-1,N30652-18-1,PBD-288,Podophyllotoxin bromide,POMHEX,Remodelin,Schweinfurthin A,Sinularin,VTP-A,VTP-B
26	PI3K/MTOR signaling	Afuresertib,Alpelisib,AMG-319,AT13148,AZD2014,AZD6482,AZD8055,AZD8186,Buparlisib,CZC24832,Dactolisib,GNE-317,GSK2110183B,Ipatasertib,LJI308,MK-2206,OSI-027,PF-4708671,Pictilisib,Rapamycin,Taselisib,Temsirolimus,THR-101,THR-102,THR-103,Uprosertib
25	Other	5-azacytidine,5-Fluorouracil,ascorbate (vitamin C),Avagacestat,BMS-345541,BPD-00008900,Cytarabine,Dacarbazine,Dactinomycin,Eg5_9814,glutathione,GSK2830371,GSK2830371A,IAP_5620,ICL-SIRT078,LMB_AB1,LMB_AB3,LY2109761,Pevonedistat,Picolinici-acid,TAF1_5496,Vismodegib,VSP34_8731,YK-4-279,Zoledronate
19	DNA replication	Bleomycin,Camptothecin,Cisplatin,Cyclophosphamide,Epirubicin,Fludarabine,Gemcitabine,Irinotecan,Leflunomide,LMP744,Methotrexate,Mitoxantrone,Nelarabine,Oxaliplatin,Pyridostatin,SN-38,Temozolomide,Teniposide,Topotecan
20	Other, kinases	AZ960,AZD1208,AZD5363,Bosutinib,Dasatinib,Entospletinib,GSK2276186C,GSK2578215A,GSK3337463A,GSK626616AC,Ibrutinib,IRAK4_4710,JAK_8517,JAK1_8709,Lestaurtinib,PRT062607,Ruxolitinib,Sorafenib,ULK1_4989,WZ4003
13	Apoptosis regulation	ABT737,AZD5582,AZD5991,LCL161,MIM1,Navitoclax,Obatoclax Mesylate,Sabutoclax,Sepantronium bromide,TW 37,UMI-77,Venetoclax,WEHI-539
13	Cell cycle	AZD5438,AZD7762,BI-2536,CCT007093,CDK9_5038,CDK9_5576,Dinaciclib,MK-1775,MK-8776,Palbociclib,Ribociclib,RO-3306,Wee1 Inhibitor
13	ERK MAPK signaling	Dabrafenib,ERK_2440,ERK_6604,KRAS (G12C) Inhibitor-12,PD0325901,PLX-4720,Refametinib,SB590885,SCH772984,Selumetinib,Trametinib,Ulixertinib,VX-11e
13	Genome integrity	AZD6738,BIBR-1532,KU-55933,Mirin,Niraparib,NU7441,Olaparib,Rucaparib,Talazoparib,Telomerase Inhibitor IX,VE-822,VE821,Veliparib
12	Chromatin histone methylation	A-366,CPI-637,CT7033-2,EPZ004777,EPZ5676,GSK-LSD1,GSK343,GSK591,SGC0946,UNC0379,UNC0638
11	RTK signaling	Axitinib,AZD1332,AZD4547,Cediranib,Crizotinib,Foretinib,GW441756,Motesanib,PD173074,Savolitinib,Staurosporine
10	Chromatin histone acetylation	AGK2,BDF00022089a,BDILV000379a,BDOCA000347a,Entinostat,OF-1,PCI-34051,Romidepsin,SGC-CBP30,Vorinostat
10	Chromatin other	AZD5153,Bromosporine,GSK2801,I-BET-762,I-BRD9,JQ1,OTX015,PFI-1,PFI3,RVX-208
8	WNT signaling	AZ6102,IWP-2,150412,MN-64,SB216763,WIKI4,Wnt-C59,XAV939
7	EGFR signaling	Afatinib,AZD3759,Erlotinib,Gefitinib,Lapatinib,Osimertinib,Sapitinib
7	Mitosis	Alisertib,Docetaxel,Paclitaxel,Tozasertib,Vinblastine,Vinorelbine,ZM447439
7	Protein stability and degradation	Bortezomib,Lenalidomide,Luminespib,MG-132,ML323,P22077,Tanespimycin
6	IGF1R signaling	BMS-536924,BMS-754807,GSK1904529A,IGF1R_3801,Linsitinib,NVP-ADW742
6	Metabolism	AGI-5198,AGI-6780,alpha-lipoic acid,Daporinad,GSK2606414,N-acetyl cysteine
5	Cytoskeleton	BDP-00009066,EHT-1864,GSK2256098C,GSK269962A,PAK_5339
4	p53 pathway	MIRA-1,Nutlin-3a (-),PRIMA-1MET,Serdemetan
3	Hormone-related	Fulvestrant,GDC0810,Tamoxifen
2	JNK and p38 signaling	Doramapimod,JNK Inhibitor VIII
1	ABL signaling	Nilotinib

## Sheet: 36 cell lines
NO	NO	BRCA subtype	BRCA human cell line (36)
8	7	LA	BT-483,CAMA-1,HCC1428,MCF7,MDA-MB-415,T47D,MDA-MB-175-VII
6	6	LB	BT-474,EFM-192A,MDA-MB-330,MDA-MB-361,UACC-812,ZR-75-30
6	4	H	AU565,,HCC2218,MDA-MB-453,UACC-893
11	10	BaA	BT-20,CAL-148,DU-4475,HCC1187,HCC1599,HCC1806,HCC1937,HCC2157,HCC70,MDA-MB-468
9	9	BaB	BT-549,CAL-120,CAL-51,CAL-85-1,HCC1395,HCC38,HDQ-P1,Hs-578-T,MDA-MB-231
